# Supplementary material for: Constitutive overexpression of soybean plasma membrane intrinsic protein GmPIP1;6 confers salt tolerance
Source: BMC Plant Biol. 2014 Jul 7;14:181. doi: 10.1186/1471-2229-14-181 (PMC4105146; doi:10.1186/1471-2229-14-181)
Supplement: Additional file 2: Table S1 — Primers used in this study. [file 1471-2229-14-181-S2.xlsx]

## Sheet: Table S1
Table S1. Primers used in this study
Primer name	Accession	Sequence (5' to 3')
GmPIP1;6-Oe	Glym08g08160	GCTCTAGAGAAGAGAATGGAGAGTAAAGAGG
		CGGGATCCCACATACAAAAACAAGAGCCTAA
GmPIP1;6-GFP	Glym08g08160	GGGGTACCGAAGAGAATGGAGAGTAAAGAGG
		GCTCTAGAAGCCCTTGTCTTGAAAGGAATG
GmPIP1;6-RT	Glym08g08160	AACTATGAGTTGTTCAAAGGA
		AGAAAACGGTGTAGACAAGAAC
GmPIP1;6-semiRT	Glym08g08160	AACTATGAGTTGTTCAAAGGAGGA
		CAGAAAATCCATTGGTCATCCC
GmNHX1	AY972078	CTTTCCACTCCAACACACAC
		GGTGAGCCAGGTTCTATAGG
GmACTIN	V00450	CAGAGAAAGTGCCCAAATCATGT
		TTGCATACAAGGAGAGAACAGCTT
